# Supplementary material for: Closing the Gap: From Research to Practice in Mental Health Interventions
Source: Int J Environ Res Public Health. 2023 Jan 24;20(3):2141. doi: 10.3390/ijerph20032141 (PMC9915162; doi:10.3390/ijerph20032141)
Supplement: Supplementary file 1 [file ijerph-20-02141-s001.zip]

Archive with 1 entries (1 files):
- ijerph-2101937-supplementary.pdf
